# Supplementary material for: People with serious mental illness are at higher risk for acute care hospitalization in Israel, 2000–2019
Source: Isr J Health Policy Res. 2022 Sep 8;11:32. doi: 10.1186/s13584-022-00544-7 (PMC9461173; doi:10.1186/s13584-022-00544-7)
Supplement: Supplementary file 1 — Additional file 1: Table S1. Rate ratios of discharges of SMI group compared to total population, 2016–2019, with 95% CI, by age and diagnoses, and by sex for total discharges. Table S2. Standardized discharge ratios (SDR) for SMI group compared to total population, aged 18–74, with 95% CI, by period of discharge, sex and diagnoses. Table S3. Standardized discharge ratios (SDR) for SMI group compared to total population, aged 18–74, with 95% CI, by period of discharge, type of admission and hospital ownership. [file 13584_2022_544_MOESM1_ESM.xlsx]

## Sheet: Supplementary table 1
Additional file 1: Table S1. Rate ratios of discharges of SMI group compared to total population, 2016-2019, with 95% CI
by age and diagnoses, and by sex for total discharges,
For total population
Diagnosis group (ICD-9 codes)/Age	18-24	25-34	35-44	45-54	55-64	65-74
Infectious diseases (001-139)	2.10 (1.79-2.46)	2.65 (2.39-2.93)	4.77 (4.41-5.16)	5.69 (5.34-6.06)	4.48 (4.22-4.75)	3.08 (2.87-3.30)
Cancer (140-208)	0.73 (0.51-1.01)	1.89 (1.66-2.16)	1.68 (1.52-1.86)	1.79 (1.66-1.93)	1.79 (1.69-1.90)	1.42 (1.34-1.51)
Diabetes (250)	6.80 (5.67-8.08)	8.57 (7.81-9.38)	6.47 (6.05-6.91)	4.59 (4.40-4.80)	3.35 (3.24-3.46)	2.29 (2.21-2.37)
Circulatory (390-459)	2.35 (1.97-2.79)	4.34 (4.01-4.68)	4.32 (4.11-4.55)	3.35 (3.24-3.47)	2.74 (2.67-2.81)	2.08 (2.02-2.14)
Respiratory (460-519)	2.46 (2.22-2.72)	3.44 (3.22-3.67)	5.63 (5.35-5.93)	5.97 (5.72-6.22)	5.28 (5.10-5.45)	3.19 (3.07-3.32)
Digestive diseases (520-579)	2.07 (1.88-2.29)	2.25 (2.10-2.40)	3.08 (2.92-3.25)	3.23 (3.08-3.38)	2.92 (2.80-3.05)	2.43 (2.32-2.55)
Urinary diseases (580-599)	2.32 (1.98-2.70)	2.79 (2.54-3.06)	3.08 (2.84-3.32)	2.78 (2.61-2.97)	3.09 (2.95-3.24)	2.56 (2.45-2.67)
Skin conditions (680-709)	2.57 (2.21-2.97)	4.47 (4.06-4.91)	4.57 (4.17-5.00)	4.38 (4.04-4.74)	3.77 (3.51-4.05)	2.64 (2.42-2.87)
Muskoskeletal diseases (710-739)	1.89 (1.62-2.19)	3.50 (3.20-3.82)	3.16 (2.92-3.43)	2.88 (2.69-3.08)	2.49 (2.35-2.64)	2.20 (2.08-2.34)
External (E800-E999)	5.37 (5.07-5.68)	5.92 (5.66-6.19)	7.05 (6.74-7.37)	6.32 (6.04-6.61)	5.81 (5.57-6.07)	4.16 (3.95-4.37)
By sex
All discharges -Total	2.67 (2.59-2.76)	2.18 (2.13-2.23)	2.80 (2.74-2.87)	3.22 (3.15-3.28)	2.87 (2.82-2.92)	2.15 (2.11-2.20)
All discharges - Male	2.35 (2.23-2.46)	3.06 (2.96-3.16)	3.13 (3.03-3.22)	3.12 (3.04-3.20)	2.71 (2.65-2.78)	2.03 (1.97-2.09)
All discharges - Female	3.19 (3.06-3.32)	2.13 (2.06-2.20)	2.80 (2.70-2.89)	3.22 (3.11-3.33)	2.98 (2.89-3.07)	2.30 (2.23-2.38)

## Sheet: Supplementary table 2
Additional file 1: Table S2. Standardized discharge ratios (SDR) for SMI group compared to total population, aged 18-74 , with 95% CI
by period of discharge, sex and diagnoses
Period	2000-2003	2004-2007	2008-2011	2012-2015	2016-2019
Diagnosis group (ICD-9 codes)	Total
Infectious diseases (001-139)	2.46 (2.35-2.57)	2.96 (2.85-3.08)	3.42 (3.31-3.55)	3.85 (3.72-3.98)	3.94 (3.82-4.06)
Cancer (140-208)	1.12 (1.08-1.17)	1.30 (1.26-1.35)	1.54 (1.48-1.59)	1.64 (1.58-1.69)	1.64 (1.58-1.69)
Diabetes (250)	1.87 (1.82-1.93)	2.28 (2.22-2.33)	2.71 (2.65-2.77)	3.07 (3.01-3.13)	3.34 (3.27-3.40)
Circulatory (390-459)	1.63 (1.60-1.66)	1.92 (1.89-1.95)	2.27 (2.23-2.31)	2.53 (2.49-2.57)	2.70 (2.66-2.74)
Respiratory (460-519)	2.38 (2.32-2.44)	2.83 (2.77-2.90)	3.41 (3.34-3.49)	4.03 (3.95-4.11)	4.41 (4.32-4.49)
Digestive diseases (520-579)	1.88 (1.83-1.93)	2.10 (2.05-2.15)	2.33 (2.27-2.39)	2.67 (2.61-2.73)	2.74 (2.68-2.80)
Urinary diseases (580-599)	1.76 (1.70-1.82)	1.98 (1.92-2.04)	2.36 (2.29-2.42)	2.56 (2.49-2.63)	2.80 (2.73-2.87)
Skin conditions (680-709)	2.76 (2.63-2.89)	2.81 (2.69-2.94)	3.22 (3.09-3.35)	3.71 (3.58-3.85)	3.68 (3.55-3.82)
Muskoskeletal diseases (710-739)	1.51 (1.45-1.58)	1.73 (1.67-1.79)	2.17 (2.10-2.24)	2.42 (2.35-2.50)	2.60 (2.52-2.68)
External (E800-E999)	4.25 (4.14-4.36)	4.45 (4.35-4.55)	5.05 (4.95-5.16)	5.34 (5.23-5.45)	5.70 (5.60-5.81)
All discharges	1.89 (1.87-1.91)	2.07 (2.05-2.09)	2.28 (2.26-2.30)	2.44 (2.42-2.47)	2.62 (2.60-2.65)
Specific diagnoses
Septicemia (038)	3.28 (2.95-3.64)	3.25 (2.88-3.66)	3.63 (3.19-4.12)	4.08 (3.64-4.56)	5.17 (4.72-5.67)
Flu and pneumonia (480-488)	3.22 (3.03-3.41)	3.58 (3.39-3.77)	4.09 (3.90-4.29)	4.82 (4.60-5.04)	5.29 (5.09-5.51)
Liver disease (571-573)	3.04 (2.83-3.28)	3.31 (3.12-3.51)	3.89 (3.69-4.10)	4.34 (4.13-4.56)	4.11 (3.92-4.31)
Chronic renal failure (584)	2.88 (2.60-3.19)	3.40 (3.16-3.66)	3.96 (3.74-4.20)	4.27 (4.04-4.50)	4.86 (4.62-5.10)
Acute renal failure (585)	1.51 (1.42-1.61)	1.92 (1.83-2.02)	2.38 (2.28-2.49)	2.66 (2.54-2.77)	2.72 (2.60-2.85)
Suicide (E950-E959)	36.45 (34.98-37.97)	42.09 (40.57-43.65)	42.99 (41.53-44.50)	48.23 (46.60-49.91)	51.22 (49.55-52.94)
	Male
Infectious diseases (001-139)	2.47 (2.33-2.62)	3.01 (2.87-3.17)	3.51 (3.35-3.68)	4.20 (4.03-4.37)	4.03 (3.87-4.19)
Cancer (140-208)	1.10 (1.03-1.17)	1.43 (1.36-1.50)	1.47 (1.40-1.54)	1.64 (1.56-1.72)	1.66 (1.58-1.73)
Diabetes (250)	1.65 (1.58-1.72)	2.08 (2.01-2.15)	2.41 (2.35-2.49)	2.80 (2.72-2.87)	2.99 (2.92-3.07)
Circulatory (390-459)	1.59 (1.55-1.63)	1.87 (1.83-1.91)	2.10 (2.05-2.14)	2.35 (2.31-2.40)	2.45 (2.40-2.50)
Respiratory (460-519)	2.36 (2.28-2.44)	2.76 (2.68-2.84)	3.34 (3.25-3.44)	3.89 (3.79-3.98)	4.14 (4.04-4.25)
Digestive diseases (520-579)	1.80 (1.74-1.87)	1.98 (1.92-2.05)	2.15 (2.08-2.22)	2.50 (2.43-2.57)	2.54 (2.47-2.61)
Urinary diseases (580-599)	1.57 (1.49-1.64)	1.77 (1.70-1.84)	2.09 (2.02-2.17)	2.25 (2.18-2.33)	2.40 (2.33-2.48)
Skin conditions (680-709)	2.75 (2.59-2.92)	2.68 (2.53-2.83)	3.15 (2.99-3.31)	3.67 (3.50-3.84)	3.51 (3.36-3.67)
Muskoskeletal diseases (710-739)	1.47 (1.38-1.56)	1.80 (1.71-1.90)	2.16 (2.06-2.26)	2.36 (2.25-2.46)	2.43 (2.33-2.53)
External (E800-E999)	3.48 (3.36-3.60)	3.61 (3.50-3.72)	4.14 (4.03-4.26)	4.35 (4.23-4.47)	4.66 (4.54-4.78)
All discharges	1.96 (1.93-1.99)	2.15 (2.12-2.18)	2.36 (2.33-2.39)	2.56 (2.53-2.59)	2.72 (2.69-2.75)
Specific diagnoses
Septicemia (038)	3.32 (2.88-3.80)	3.03 (2.57-3.55)	3.23 (2.71-3.82)	4.01 (3.47-4.61)	5.11 (4.55-5.72)
Flu and pneumonia (480-488)	3.29 (3.05-3.54)	3.53 (3.30-3.77)	4.16 (3.92-4.41)	4.78 (4.52-5.05)	5.08 (4.83-5.34)
Liver disease (571-573)	3.51 (3.21-3.83)	3.53 (3.28-3.79)	3.77 (3.52-4.03)	4.40 (4.14-4.68)	3.81 (3.57-4.05)
Chronic renal failure (584)	2.60 (2.26-2.98)	3.32 (3.03-3.63)	3.56 (3.30-3.83)	3.89 (3.63-4.15)	4.43 (4.17-4.70)
Acute renal failure (585)	1.39 (1.28-1.51)	1.86 (1.75-1.98)	2.34 (2.22-2.47)	2.56 (2.43-2.70)	2.40 (2.27-2.54)
Suicide (E950-E959)	34.69 (32.69-36.78)	37.93 (35.97-39.98)	38.85 (36.95-40.83)	41.03 (38.95-43.19)	42.62 (40.56-44.75)
	Female
Infectious diseases (001-139)	2.46 (2.30-2.63)	2.91 (2.74-3.08)	3.33 (3.15-3.52)	3.38 (3.20-3.57)	3.86 (3.68-4.06)
Cancer (140-208)	1.21 (1.14-1.28)	1.25 (1.19-1.32)	1.68 (1.60-1.77)	1.70 (1.62-1.79)	1.68 (1.60-1.76)
Diabetes (250)	2.12 (2.04-2.20)	2.48 (2.40-2.57)	3.05 (2.95-3.15)	3.36 (3.26-3.47)	3.76 (3.65-3.88)
Circulatory (390-459)	1.66 (1.61-1.71)	1.92 (1.87-1.97)	2.43 (2.37-2.50)	2.67 (2.60-2.74)	2.96 (2.89-3.04)
Respiratory (460-519)	2.38 (2.28-2.48)	2.92 (2.82-3.03)	3.46 (3.35-3.58)	4.13 (4.00-4.26)	4.70 (4.56-4.84)
Digestive diseases (520-579)	1.95 (1.87-2.03)	2.21 (2.13-2.30)	2.54 (2.45-2.63)	2.88 (2.78-2.98)	3.00 (2.90-3.10)
Urinary diseases (580-599)	2.08 (1.97-2.19)	2.32 (2.22-2.43)	2.75 (2.63-2.87)	3.02 (2.90-3.15)	3.45 (3.31-3.59)
Skin conditions (680-709)	2.65 (2.45-2.86)	2.90 (2.70-3.10)	3.15 (2.95-3.37)	3.54 (3.32-3.77)	3.76 (3.54-3.99)
Muskoskeletal diseases (710-739)	1.51 (1.42-1.60)	1.64 (1.56-1.73)	2.17 (2.07-2.27)	2.49 (2.38-2.60)	2.78 (2.67-2.89)
External (E800-E999)	5.14 (4.94-5.34)	5.53 (5.34-5.72)	6.23 (6.04-6.44)	6.69 (6.49-6.90)	7.12 (6.92-7.33)
All discharges	1.90 (1.87-1.93)	2.09 (2.06-2.12)	2.32 (2.28-2.35)	2.45 (2.42-2.49)	2.68 (2.65-2.72)
Specific diagnoses
Septicemia (038)	3.24 (2.74-3.80)	3.54 (2.93-4.23)	4.18 (3.43-5.05)	4.04 (3.34-4.85)	5.07 (4.33-5.90)
Flu and pneumonia (480-488)	3.04 (2.75-3.35)	3.55 (3.25-3.87)	3.78 (3.48-4.10)	4.61 (4.26-4.98)	5.41 (5.07-5.78)
Liver disease (571-573)	2.20 (1.92-2.52)	2.76 (2.49-3.06)	3.79 (3.47-4.14)	3.94 (3.62-4.29)	4.40 (4.08-4.74)
Chronic renal failure (584)	3.29 (2.81-3.83)	3.40 (3.00-3.84)	4.48 (4.06-4.93)	4.65 (4.23-5.10)	5.28 (4.86-5.73)
Acute renal failure (585)	1.74 (1.57-1.92)	2.00 (1.85-2.17)	2.33 (2.15-2.52)	2.62 (2.42-2.84)	3.25 (3.02-3.51)
Suicide (E950-E959)	41.03 (38.73-43.43)	49.33 (46.88-51.88)	50.74 (48.35-53.21)	60.26 (57.54-63.08)	64.67 (61.82-67.61)
Maternity	0.37 (0.35-0.39)	0.35 (0.33-0.38)	0.35 (0.33-0.37)	0.35 (0.33-0.37)	0.35 (0.33-0.37)

## Sheet: Supplementary table 3
Additional file 1: Table S3. Standardized discharge ratios (SDR) for SMI group compared to total population, aged 18-74 , with 95% CI
by period of discharge, type of admission and hospital ownership
Period	2000-2003	2004-2007	2008-2011	2012-2015	2016-2019
Urgent admissions, public hospital	2.35 (2.32-2.38)	2.50 (2.47-2.53)	2.75 (2.72-2.78)	2.99 (2.96-3.02)	3.26 (3.23-3.29)
Planned admissions, public hospital	0.93 (0.91-0.96)	1.00 (0.97-1.02)	1.08 (1.06-1.11)	1.10 (1.07-1.13)	1.11 (1.08-1.14)
Planned admissions, private hospital	0.36 (0.33-0.40)	0.40 (0.38-0.43)	0.44 (0.41-0.46)	0.44 (0.42-0.47)	0.49 (0.46-0.52)
